# Supplementary material for: Genetic diversity, genetic structure and demographic history of Cycas simplicipinna (Cycadaceae) assessed by DNA sequences and SSR markers
Source: BMC Plant Biol. 2014 Jul 12;14:187. doi: 10.1186/1471-2229-14-187 (PMC4114127; doi:10.1186/1471-2229-14-187)
Supplement: Additional file 1: Table S1 — Information of sixteen SSR makers used to study the population genetics of C. simplicipinna. [file 1471-2229-14-187-S1.xls]

## Sheet: Sheet1
Additional files: Table S1. Information of 16 SSR makers used to study the population genetics of C. simplicipinna.
Primers code	Dyes	Original code	Primer sequences	Annealing temperature
				（℃）	NA	NE	I	Ho	HE	F
A1	6-FAM	Cy-Tai EST-SSR01 [27]	F:CGAGAAGTAATTTGCAAATGC	55	4	2.34	0.966	0.308	0.573	0.463
			R:TGTGAAGCTAAATAGTTGGG
A2	HEX	G46 [28]	F:CAAAAGCCCCTTGAAACC	55	3	1.467	0.595	0.253	0.318	0.206
			R:AAGCTCGACTTGTAGATGGA
A4	ROX	Cy-Tai EST-SSR05 [27]	F:AACAGACCATGAGGACCAGG	55	2	1.056	0.126	0.055	0.053	-0.028
			R:GCTGGTATTCCTTAATGCAC
A5	6-FAM	Cy-Tai EST-SSR08 [27]	F:GAAAATGCTTTGATGTTCCC	60	16	11.967	2.596	0.67	0.916	0.269
			R:TGGGCCAACTTTAAGCACAC
A7	HEX	CY232 [33]	F:TCTTGCTTACCCGTTTGCTT	55	5	2.018	0.959	0.242	0.505	0.521
			R:CTCCTCGACGTTCAATCACA
A8	ROX	HL01 [32]	F:TCCTTTCATGGACACTCTTACG	48	2	1.971	0.686	0.352	0.493	0.286
			R:ATTTATTAGATGTCTAGCTTA
A10	HEX	HL08 [32]	F:AAAACATTCCTTGCCCTGT	56	6	1.98	0.899	0.374	0.495	0.245
			R:GGAGCCTGTTGAAGAGCTA
A11	6-FAM	Cha04 [30]	F:ACTCCTCACTCCCTCGC	64	23	9.035	2.588	0.495	0.889	0.444
			R:CTAGCCTCTTGTTGCCATTAT
A13	6-FAM	E004 [28]	F:CTATCATCAGAGCCTCATTC	54	11	3.992	1.793	0.308	0.749	0.589
			R:AAGTCATACATGGACAGCAA
A15	HEX	Cpz8 [29]	F:TGCTAAAGTGAACGACGAA	55	4	2.942	1.111	0.341	0.66	0.484
			R:CATACTCCTTATCCCACGAAT
A17	ROX	Cha05 [30]	F:GTCTGCTAACATCTATAAA	52	4	1.837	0.856	0.154	0.456	0.662
			R:GATGAGCTAAGAGTCATAGTA
A18	ROX	E001 [28]	F:TGGGATTAATATTCCAGAAA	52	6	4.83	1.644	0.736	0.793	0.071
			R:CGACGAGTCTGATGTAGGTAT
A19	ROX	Cha-estssr01 [31]	F:GATTCTTGCTCTGTTCGCTCAT	60	32	10.13	2.84	0.505	0.901	0.439
			R:CAGAACCCCTGAACTGTCAAAC
A21	HEX	HL02 [32]	F:GGGGTTCATATCACATAAC	50	22	12.425	2.756	0.802	0.92	0.128
			R:CTATAAAGAATCATCGTTCTC
A23	HEX	Cha-estssr02 [31]	F:ATAGGCTTCCTTTAGTGATGTC	50	6	3.635	1.412	0.231	0.725	0.682
			R:GCCTTTAGTAGTATCGGATTA
A24	ROX	Cha-estssr04 [31]	F:GATGTTCCCAAATAATGTTACA	54	15	11.43	2.556	0.692	0.913	0.241
			R:CAAGCTGCACATGCAATGA
Mean					9.75	4.769	1.473	0.38	0.636	0.404
Total					195	95.38
Note: NA, number of alleles; NE, effective number of alleles; I, information index; HO, observed heterozygosity; HE, expected heterozygosity; F, fixation index.
