# Supplementary material for: Genetic diversity, genetic structure and demographic history of Cycas simplicipinna (Cycadaceae) assessed by DNA sequences and SSR markers
Source: BMC Plant Biol. 2014 Jul 12;14:187. doi: 10.1186/1471-2229-14-187 (PMC4114127; doi:10.1186/1471-2229-14-187)
Supplement: Additional file 2: Table S2 — Variable sites from the two combined cpDNA in C. simplicipinna. [file 1471-2229-14-187-S2.xls]

## Sheet: Sheet1
Additional files: Table S2. Variable sites from the two combined cpDNA in C. simplicipinna
																cpDNA
	psbAF-trnHR																trnL-trnF
Haplotype	138	155	347	348-351	365-369	413	448-452	453	454-474	475	476	478	479	481	482	483	739	797-801	1129	1130	1131	1132-1133	1192	1193	1194-1195	1254	1259	1311	1392	1424
Hap A	T	C	-	-	-	C	-	-	-	T	T	T	T	T	T	G	C	-	T	T	T	-	C	C	CC	C	T	C	A	C
Hap B	G	C	-	-	-	C	③	C	④	T	T	T	T	T	T	G	C	-	T	T	-	-	-	-	-	A	G	C	-	T
Hap C	G	C	-	-	-	C	③	T	④	T	T	T	T	T	T	G	T	-	T	T	-	-	-	-	-	A	G	C	-	C
Hap D	G	C	-	-	-	C	③	T	④	T	T	T	T	T	T	G	C	-	T	-	-	-	-	-	-	A	G	C	-	C
Hap E	T	C	-	-	-	C	③	T	④	T	T	T	T	T	T	G	C	-	-	-	-	-	C	C	-	C	T	A	A	C
Hap F	T	C	-	-	-	C	③	T	④	T	T	T	T	T	T	G	C	-	T	T	T	TT	C	-	-	A	G	C	A	C
Hap G	G	C	A	①	-	-	③	T	④	A	A	A	A	A	A	T	C	⑤	T	T	-	-	-	-	-	A	G	C	-	C
Hap H	G	A	-	-	②	C	③	T	④	T	T	T	T	T	T	G	C	-	T	-	-	-	-	-	-	A	G	C	-	C
①CCAT; ②AATAA; ③ATTTT; ④AAGAAGAGTACCAAACCTTTC; ⑤TACTA;
