# Supplementary material for: Genetic diversity, genetic structure and demographic history of Cycas simplicipinna (Cycadaceae) assessed by DNA sequences and SSR markers
Source: BMC Plant Biol. 2014 Jul 12;14:187. doi: 10.1186/1471-2229-14-187 (PMC4114127; doi:10.1186/1471-2229-14-187)
Supplement: Additional file 3: Table S3 — Variable sites from the nrDNA in C. simplicipinna. [file 1471-2229-14-187-S3.xls]

## Sheet: Sheet1
Additional files: Table S3. Variable sites from the nrDNA in C. simplicipinna
Haplotype																					IITS4-ITS5
	9-11	22	37	59	111	146	184-186	278	302	313-316	334	341	365	366	371	389	391	486-487	486-489	526	531	548	560	608	627	683	684-687	782	873	885	901	914	930	1016	1019	1020	1027	1035	1047-1048	1049	1059	1071
Hap1	-	G	T	G	C	G	-	C	A	-	A	C	C	G	A	-	T	CC	-	T	C	C	G	T	G	T	X	T	T	G	T	C	T	G	A	G	G	C	-	A	C	T
Hap2	-	T	C	-	C	C	F	T	A	H	G	-	C	-	A	-	C	CC	-	T	G	T	C	C	A	C	-	T	C	T	C	T	C	G	A	C	T	A	Y	G	T	C
Hap3	E	T	C	-	T	G	-	T	G	-	A	-	T	-	T	-	T	-	-	C	G	T	G	C	A	C	-	C	C	G	C	T	T	A	G	C	G	C	-	A	C	C
Hap4	E	T	C	-	T	G	-	T	A	-	A	-	T	-	A	-	T	-	-	C	G	T	G	C	A	C	-	C	C	G	C	T	T	A	G	C	G	C	-	A	C	C
Hap5	-	T	C	-	C	G	-	T	A	-	G	-	C	-	A	G	C	CC	CC	T	G	T	G	C	A	C	-	T	C	G	C	T	C	G	A	C	G	C	Y	A	C	C
E: CCT; F: GAT; H: TTGG; X: TTGT; Y: TC
