# Supplementary material for: Genetic diversity, genetic structure and demographic history of Cycas simplicipinna (Cycadaceae) assessed by DNA sequences and SSR markers
Source: BMC Plant Biol. 2014 Jul 12;14:187. doi: 10.1186/1471-2229-14-187 (PMC4114127; doi:10.1186/1471-2229-14-187)
Supplement: Additional file 4: Table S4 — P-value of Hardy-Weinberg equilibrium test for six populations of C. simplicipinna. [file 1471-2229-14-187-S4.xls]

## Sheet: Sheet1
Additional files: Table S4. P-value of Hardy-Weinberg equilibrium test for six populations of C. simplicipinna.
Population	A1	A2	A4	A5	A7	A8	A10	A11	A13	A15	A17	A18	A19	A21	A23	A24	All loci
LUA	0.045*	0.104ns	1.000ns	0.002**	0.003**	0.115ns	1.000ns	0.000***	0.000***	0.190ns	0.009**	0.023*	0.003**	0.882ns	0.013*	0.410ns	0.000***
LU	0.002**	1.000ns	1.000ns	0.002**	0.003**	0.355ns	1.000ns	0.078ns	0.000***	0.098ns	0.000***	0.362ns	0.000***	0.000***	0.000***	0.003**	0.000***
MM	0.354ns	-	-	0.114ns	-	1.000ns	1.000ns	0.585ns	1.000ns	1.000ns	0.002**	0.211ns	0.000***	0.564ns	0.000***	0.133ns	0.000***
ML	0.222ns	-	-	0.468ns	0.439ns	-	1.000ns	0.003**	-	1.000ns	0.175ns	1.000ns	0.006**	0.177ns	0.000***	0.471ns	0.002**
NZD	1.000ns	1.000ns	-	0.336ns	0.195ns	1.000ns	0.020*	0.246ns	1.000ns	1.000ns	0.006**	0.569ns	0.413ns	0.754ns	1.000ns	0.960ns	0.477ns
NBH	0.917ns	1.000ns	1.000ns	0.031**	0.008**	0.427ns	0.511ns	0.833ns	0.000***	0.539ns	0.001**	0.456ns	0.002**	0.518ns	-	1.000ns	0.000***
All pop.	0.008**	0.807ns	1.000ns	0.000***	0.000***	0.619ns	0.689ns	0.000***	0.000***	0.685ns	0.000***	0.222ns	0.000***	0.000***	0.000***	0.088ns
Notes: -, Monomorphic; *, P＜0.05; **, P＜0.01; ***, P ＜0.001.
